# Supplementary material for: In-situ detection based on the biofilm hydrophilicity for environmental biofilm formation
Source: Sci Rep. 2019 May 30;9:8070. doi: 10.1038/s41598-019-44167-6 (PMC6542837; doi:10.1038/s41598-019-44167-6)
Supplement: Supplementary file 5 — Supplementary Information 5 A dataset of crystal violet staining experiment including raw images, software code and analysis results. [file 41598_2019_44167_MOESM5_ESM.zip]

Archive with 240 entries (240 files):
- biofilm_OD.py
- calibration.xlsx
- calibration/IMG_20190402_0001.jpg
- calibration/IMG_20190402_0001.jpg.1.png
- calibration/IMG_20190402_0001.jpg.2.png
- calibration/IMG_20190402_0001.jpg.tiff
- calibration/IMG_20190402_0002.jpg
- calibration/IMG_20190402_0002.jpg.1.png
- calibration/IMG_20190402_0002.jpg.2.png
- calibration/IMG_20190402_0002.jpg.tiff
- calibration/IMG_20190402_0003.jpg
- calibration/IMG_20190402_0003.jpg.1.png
- calibration/IMG_20190402_0003.jpg.2.png
- calibration/IMG_20190402_0003.jpg.tiff
- calibration/IMG_20190402_0004.jpg
- calibration/IMG_20190402_0004.jpg.1.png
- calibration/IMG_20190402_0004.jpg.2.png
- calibration/IMG_20190402_0004.jpg.tiff
- calibration/IMG_20190402_0005.jpg
- calibration/IMG_20190402_0005.jpg.1.png
- calibration/IMG_20190402_0005.jpg.2.png
- calibration/IMG_20190402_0005.jpg.tiff
- calibration/IMG_20190402_0006.jpg
- calibration/IMG_20190402_0006.jpg.1.png
- calibration/IMG_20190402_0006.jpg.2.png
- calibration/IMG_20190402_0006.jpg.tiff
- calibration/IMG_20190402_0007.jpg
- calibration/IMG_20190402_0007.jpg.1.png
- calibration/IMG_20190402_0007.jpg.2.png
- calibration/IMG_20190402_0007.jpg.tiff
- calibration/IMG_20190402_0008.jpg
- calibration/IMG_20190402_0008.jpg.1.png
- calibration/IMG_20190402_0008.jpg.2.png
- calibration/IMG_20190402_0008.jpg.tiff
- calibration/IMG_20190402_0009.jpg
- calibration/IMG_20190402_0009.jpg.1.png
- calibration/IMG_20190402_0009.jpg.2.png
- calibration/IMG_20190402_0009.jpg.tiff
- CV-stain_results.xlsx
- images/d00_p_1.jpg
- images/d00_p_1.jpg.1.png
- images/d00_p_1.jpg.2.png
- images/d00_p_1.jpg.tiff
- images/d00_p_2.jpg
- images/d00_p_2.jpg.1.png
- images/d00_p_2.jpg.2.png
- images/d00_p_2.jpg.tiff
- images/d00_p_3.jpg
- images/d00_p_3.jpg.1.png
- images/d00_p_3.jpg.2.png
- images/d00_p_3.jpg.tiff
- images/d00_p_4.jpg
- images/d00_p_4.jpg.1.png
- images/d00_p_4.jpg.2.png
- images/d00_p_4.jpg.tiff
- images/d00_p_5.jpg
- images/d00_p_5.jpg.1.png
- images/d00_p_5.jpg.2.png
- images/d00_p_5.jpg.tiff
- images/d00_v_1.jpg
- images/d00_v_1.jpg.1.png
- images/d00_v_1.jpg.2.png
- images/d00_v_1.jpg.tiff
- images/d00_v_2.jpg
- images/d00_v_2.jpg.1.png
- images/d00_v_2.jpg.2.png
- images/d00_v_2.jpg.tiff
- images/d00_v_3.jpg
- images/d00_v_3.jpg.1.png
- images/d00_v_3.jpg.2.png
- images/d00_v_3.jpg.tiff
- images/d00_v_4.jpg
- images/d00_v_4.jpg.1.png
- images/d00_v_4.jpg.2.png
- images/d00_v_4.jpg.tiff
- images/d00_v_5.jpg
- images/d00_v_5.jpg.1.png
- images/d00_v_5.jpg.2.png
- images/d00_v_5.jpg.tiff
- images/d07_p_1.jpg
- images/d07_p_1.jpg.1.png
- images/d07_p_1.jpg.2.png
- images/d07_p_1.jpg.tiff
- images/d07_p_2.jpg
- images/d07_p_2.jpg.1.png
- images/d07_p_2.jpg.2.png
- images/d07_p_2.jpg.tiff
- images/d07_p_3.jpg
- images/d07_p_3.jpg.1.png
- images/d07_p_3.jpg.2.png
- images/d07_p_3.jpg.tiff
- images/d07_p_4.jpg
- images/d07_p_4.jpg.1.png
- images/d07_p_4.jpg.2.png
- images/d07_p_4.jpg.tiff
- images/d07_p_5.jpg
- images/d07_p_5.jpg.1.png
- images/d07_p_5.jpg.2.png
- images/d07_p_5.jpg.tiff
- images/d07_v_1.jpg
- images/d07_v_1.jpg.1.png
- images/d07_v_1.jpg.2.png
- images/d07_v_1.jpg.tiff
- images/d07_v_2.jpg
- images/d07_v_2.jpg.1.png
- images/d07_v_2.jpg.2.png
- images/d07_v_2.jpg.tiff
- images/d07_v_3.jpg
- images/d07_v_3.jpg.1.png
- images/d07_v_3.jpg.2.png
- images/d07_v_3.jpg.tiff
- images/d07_v_4.jpg
- images/d07_v_4.jpg.1.png
- images/d07_v_4.jpg.2.png
- images/d07_v_4.jpg.tiff
- images/d07_v_5.jpg
- images/d07_v_5.jpg.1.png
- images/d07_v_5.jpg.2.png
- images/d07_v_5.jpg.tiff
- images/d14_p_1.jpg
- images/d14_p_1.jpg.1.png
- images/d14_p_1.jpg.2.png
- images/d14_p_1.jpg.tiff
- images/d14_p_2.jpg
- images/d14_p_2.jpg.1.png
- images/d14_p_2.jpg.2.png
- images/d14_p_2.jpg.tiff
- images/d14_p_3.jpg
- images/d14_p_3.jpg.1.png
- images/d14_p_3.jpg.2.png
- images/d14_p_3.jpg.tiff
- images/d14_p_4.jpg
- images/d14_p_4.jpg.1.png
- images/d14_p_4.jpg.2.png
- images/d14_p_4.jpg.tiff
- images/d14_p_5.jpg
- images/d14_p_5.jpg.1.png
- images/d14_p_5.jpg.2.png
- images/d14_p_5.jpg.tiff
- images/d14_v_1.jpg
- images/d14_v_1.jpg.1.png
- images/d14_v_1.jpg.2.png
- images/d14_v_1.jpg.tiff
- images/d14_v_2.jpg
- images/d14_v_2.jpg.1.png
- images/d14_v_2.jpg.2.png
- images/d14_v_2.jpg.tiff
- images/d14_v_3.jpg
- images/d14_v_3.jpg.1.png
- images/d14_v_3.jpg.2.png
- images/d14_v_3.jpg.tiff
- images/d14_v_4.jpg
- images/d14_v_4.jpg.1.png
- images/d14_v_4.jpg.2.png
- images/d14_v_4.jpg.tiff
- images/d14_v_5.jpg
- images/d14_v_5.jpg.1.png
- images/d14_v_5.jpg.2.png
- images/d14_v_5.jpg.tiff
- images/d21_p_1.jpg
- images/d21_p_1.jpg.1.png
- images/d21_p_1.jpg.2.png
- images/d21_p_1.jpg.tiff
- images/d21_p_2.jpg
- images/d21_p_2.jpg.1.png
- images/d21_p_2.jpg.2.png
- images/d21_p_2.jpg.tiff
- images/d21_p_3.jpg
- images/d21_p_3.jpg.1.png
- images/d21_p_3.jpg.2.png
- images/d21_p_3.jpg.tiff
- images/d21_p_4.jpg
- images/d21_p_4.jpg.1.png
- images/d21_p_4.jpg.2.png
- images/d21_p_4.jpg.tiff
- images/d21_p_5.jpg
- images/d21_p_5.jpg.1.png
- images/d21_p_5.jpg.2.png
- images/d21_p_5.jpg.tiff
- images/d21_v_1.jpg
- images/d21_v_1.jpg.1.png
- images/d21_v_1.jpg.2.png
- images/d21_v_1.jpg.tiff
- images/d21_v_2.jpg
- images/d21_v_2.jpg.1.png
- images/d21_v_2.jpg.2.png
- images/d21_v_2.jpg.tiff
- images/d21_v_3.jpg
- images/d21_v_3.jpg.1.png
- images/d21_v_3.jpg.2.png
- images/d21_v_3.jpg.tiff
- images/d21_v_4.jpg
- images/d21_v_4.jpg.1.png
- images/d21_v_4.jpg.2.png
- images/d21_v_4.jpg.tiff
- images/d21_v_5.jpg
- images/d21_v_5.jpg.1.png
- images/d21_v_5.jpg.2.png
- images/d21_v_5.jpg.tiff
- images/d28_p_1.jpg
- images/d28_p_1.jpg.1.png
- images/d28_p_1.jpg.2.png
- images/d28_p_1.jpg.tiff
- images/d28_p_2.jpg
- images/d28_p_2.jpg.1.png
- images/d28_p_2.jpg.2.png
- images/d28_p_2.jpg.tiff
- images/d28_p_3.jpg
- images/d28_p_3.jpg.1.png
- images/d28_p_3.jpg.2.png
- images/d28_p_3.jpg.tiff
- images/d28_p_4.jpg
- images/d28_p_4.jpg.1.png
- images/d28_p_4.jpg.2.png
- images/d28_p_4.jpg.tiff
- images/d28_p_5.jpg
- images/d28_p_5.jpg.1.png
- images/d28_p_5.jpg.2.png
- images/d28_p_5.jpg.tiff
- images/d28_v_1.jpg
- images/d28_v_1.jpg.1.png
- images/d28_v_1.jpg.2.png
- images/d28_v_1.jpg.tiff
- images/d28_v_2.jpg
- images/d28_v_2.jpg.1.png
- images/d28_v_2.jpg.2.png
- images/d28_v_2.jpg.tiff
- images/d28_v_3.jpg
- images/d28_v_3.jpg.1.png
- images/d28_v_3.jpg.2.png
- images/d28_v_3.jpg.tiff
- images/d28_v_4.jpg
- images/d28_v_4.jpg.1.png
- images/d28_v_4.jpg.2.png
- images/d28_v_4.jpg.tiff
- images/d28_v_5.jpg
- images/d28_v_5.jpg.1.png
- images/d28_v_5.jpg.2.png
- images/d28_v_5.jpg.tiff
- results.txt
