# Supplementary material for: In-situ detection based on the biofilm hydrophilicity for environmental biofilm formation
Source: Sci Rep. 2019 May 30;9:8070. doi: 10.1038/s41598-019-44167-6 (PMC6542837; doi:10.1038/s41598-019-44167-6)
Supplement: Supplementary file 5 — Supplementary Information 5 A dataset of crystal violet staining experiment including raw images, software code and analysis results. [file 41598_2019_44167_MOESM5_ESM.zip › biofilm_OD.py]

import glob
import cv2
import numpy as np
from matplotlib import pyplot as plt
import re


# Threshold for biofilm formation in stained image. 
thBiofilm = 0.261989806

# The ratio of radius for analysis area in the dish
radiusRatio = .5

# Calibration paramters for converting grayscale brightness to optical density (for CANON MG6930)
c1 = 0.5146
c0 = 0.0729

# Get the filenames of target images
listFileName = glob.glob("images/*.jpg")

saveData = np.empty([0,3])
saveFile = "results.txt"
f = open(saveFile, mode='w')

for fileName in listFileName:
    img = cv2.imread(fileName)
    gray = cv2.cvtColor(img, cv2.COLOR_BGR2GRAY)
    height, width = gray.shape

    #maxR = int(np.min([height, width]) / 2)
    #minR = int(maxR / 2)

    # The radius of dish bottom is from 200 to 211 pixels. 
    minR = 200
    maxR = 211
    # Find the dish bottom with circle shape detection. 
    circles = cv2.HoughCircles(gray, cv2.HOUGH_GRADIENT, dp=1, minDist=20, param1=50, param2=30, minRadius=minR, maxRadius=maxR)
    circles = np.uint16(np.around(circles))

    # Initialize the mask for analysis area. 
    mask = np.zeros((height, width, 1), np.uint8)

    # Get the firstly detected circles
    x,y,r = circles[0,0]
    cv2.circle(img, (x, y), r, (0, 255, 0), 2)
    cv2.circle(img, (x, y), int(r * radiusRatio), (0, 0, 255), 2)
    cv2.imshow('img', img)
    cv2.imwrite(fileName + ".tiff", img)
    # Masking
    cv2.circle(mask, (x, y), int(r * radiusRatio), 255, cv2.FILLED)
    
    # Convert 8-bit grayscale to optical density (OD).
    gray32 = c1 * (-1.8 * (np.log10(np.float32(cv2.bitwise_and(gray,mask)) / 255.0))) + c0
    # Calculate the statistic data. 
    gray32[np.isinf(gray32)] = np.nan
    meanGray32 = np.nanmean(gray32)
    stdGray32 = np.nanstd(gray32)
    areaBiofilm = np.sum(gray32 > thBiofilm)
    areaMask = np.sum(mask == 255)
    
    # Save statistic data
    f.write(fileName + "\t" + str(meanGray32) + "\t" + str(stdGray32) + "\t" + str(areaBiofilm) + "\t" + str(areaMask)  + "\t" + str(areaBiofilm/areaMask*100) + "\n")
    print(fileName, meanGray32)
    
    # Show OD-image 
    plt.figure(1)
    plt.clf()
    plt.imshow(gray32, cmap = "gray_r")
    plt.clim(0.33,0.41)
    plt.colorbar()
    plt.savefig(fileName + ".1.png")
    plt.pause(.01)

    # Thresholding with the median OD-value between the control and biofilm formation groups
    coveredImage = np.full((height, width, 3), fill_value=255, dtype=np.uint8)
    cv2.circle(coveredImage, (x, y), r, (0, 255, 0), 2)
    cv2.circle(coveredImage, (x, y), int(r * radiusRatio), (255, 0, 0), 2)
    coveredImage[gray32 > thBiofilm] = np.array([127, 0, 255])
    # Show the result image
    plt.figure(2)
    plt.clf()
    plt.imshow(coveredImage)
    plt.savefig(fileName + ".2.png")
    plt.pause(.01)
        
f.close()
