# Supplementary material for: In-situ detection based on the biofilm hydrophilicity for environmental biofilm formation
Source: Sci Rep. 2019 May 30;9:8070. doi: 10.1038/s41598-019-44167-6 (PMC6542837; doi:10.1038/s41598-019-44167-6)
Supplement: Supplementary file 5 — Supplementary Information 5 A dataset of crystal violet staining experiment including raw images, software code and analysis results. [file 41598_2019_44167_MOESM5_ESM.zip › calibration.xlsx]

## Sheet: Sheet2
File name	Grayscale brightness in 8 bits	Brightness converted by eq. (1)	Attenuation rate (1/x)	Optical density (AU)
calibration\IMG_20190402_0001.jpg	15.006	2.21455	16	1.20412
calibration\IMG_20190402_0002.jpg	15.0143	2.2144	16	1.20412
calibration\IMG_20190402_0003.jpg	15.0063	2.21458	16	1.20412
calibration\IMG_20190402_0004.jpg	32.0635	1.62168	8	0.90309
calibration\IMG_20190402_0005.jpg	35.2153	1.54817	8	0.90309
calibration\IMG_20190402_0006.jpg	34.7978	1.55783	8	0.90309
calibration\IMG_20190402_0007.jpg	65.339	1.06457	4	0.60206
calibration\IMG_20190402_0008.jpg	67.2877	1.04161	4	0.60206
calibration\IMG_20190402_0009.jpg	67.0699	1.0441	4	0.60206
