# Supplementary material for: In-situ detection based on the biofilm hydrophilicity for environmental biofilm formation
Source: Sci Rep. 2019 May 30;9:8070. doi: 10.1038/s41598-019-44167-6 (PMC6542837; doi:10.1038/s41598-019-44167-6)
Supplement: Supplementary file 5 — Supplementary Information 5 A dataset of crystal violet staining experiment including raw images, software code and analysis results. [file 41598_2019_44167_MOESM5_ESM.zip › CV-stain_results.xlsx]

## Sheet: data
Filename	Dish type	Incubation time (d)	Sample number	Average stain density (AU)	SD of stain density (AU)	Stained area	Total area	%Area ratio
images\d00_p_1.jpg	PS	0	1	0.247511	0.00291006	0	34621	0
images\d00_p_2.jpg	PS	0	2	0.252067	0.00318992	17	33949	0.0500751
images\d00_p_3.jpg	PS	0	3	0.250617	0.00320267	0	34621	0
images\d00_p_4.jpg	PS	0	4	0.24942	0.00245127	0	34621	0
images\d00_p_5.jpg	PS	0	5	0.249635	0.00295558	5	34621	0.0144421
images\d00_v_1.jpg	VGP	0	1	0.251477	0.00246183	0	34621	0
images\d00_v_2.jpg	VGP	0	2	0.25726	0.00293505	591	33317	1.77387
images\d00_v_3.jpg	VGP	0	3	0.254005	0.00261996	4	33317	0.0120059
images\d00_v_4.jpg	VGP	0	4	0.255198	0.00330827	225	33317	0.675331
images\d00_v_5.jpg	VGP	0	5	0.256048	0.00267092	175	34621	0.505474
images\d07_p_1.jpg	PS	7	1	0.279823	0.00938648	33313	33317	99.988
images\d07_p_2.jpg	PS	7	2	0.271574	0.00596113	32431	32681	99.235
images\d07_p_3.jpg	PS	7	3	0.280849	0.00833434	33299	33317	99.946
images\d07_p_4.jpg	PS	7	4	0.270096	0.00529781	32366	33317	97.1456
images\d07_p_5.jpg	PS	7	5	0.280697	0.00567032	33317	33317	100
images\d07_v_1.jpg	VGP	7	1	0.268584	0.00502883	31688	32681	96.9615
images\d07_v_2.jpg	VGP	7	2	0.26623	0.00380092	30756	32681	94.1097
images\d07_v_3.jpg	VGP	7	3	0.272066	0.00516665	34541	34621	99.7689
images\d07_v_4.jpg	VGP	7	4	0.266269	0.0055416	28111	33317	84.3743
images\d07_v_5.jpg	VGP	7	5	0.270657	0.00474438	33152	33949	97.6524
images\d14_p_1.jpg	PS	14	1	0.27141	0.00458372	33822	33949	99.6259
images\d14_p_2.jpg	PS	14	2	0.26462	0.00503327	25748	34621	74.371
images\d14_p_3.jpg	PS	14	3	0.267542	0.00366076	33606	33949	98.9897
images\d14_p_4.jpg	PS	14	4	0.270486	0.00335893	34618	34621	99.9913
images\d14_p_5.jpg	PS	14	5	0.268639	0.00335634	32981	33317	98.9915
images\d14_v_1.jpg	VGP	14	1	0.275602	0.00482412	33315	33317	99.994
images\d14_v_2.jpg	VGP	14	2	0.26529	0.00538438	27805	33317	83.4559
images\d14_v_3.jpg	VGP	14	3	0.282364	0.00641243	33317	33317	100
images\d14_v_4.jpg	VGP	14	4	0.277678	0.00454154	33949	33949	100
images\d14_v_5.jpg	VGP	14	5	0.281774	0.00551693	33317	33317	100
images\d21_p_1.jpg	PS	21	1	0.266618	0.00419285	31564	33949	92.9748
images\d21_p_2.jpg	PS	21	2	0.265623	0.00464208	29210	34621	84.3708
images\d21_p_3.jpg	PS	21	3	0.272044	0.00383908	34614	34621	99.9798
images\d21_p_4.jpg	PS	21	4	0.271911	0.00487693	34571	34621	99.8556
images\d21_p_5.jpg	PS	21	5	0.265906	0.00353294	31181	33317	93.5889
images\d21_v_1.jpg	VGP	21	1	0.276954	0.00594801	33949	33949	100
images\d21_v_2.jpg	VGP	21	2	0.278623	0.00657168	33317	33317	100
images\d21_v_3.jpg	VGP	21	3	0.281043	0.00834644	34621	34621	100
images\d21_v_4.jpg	VGP	21	4	0.272849	0.00591864	33912	33949	99.891
images\d21_v_5.jpg	VGP	21	5	0.279687	0.00664503	33949	33949	100
images\d28_p_1.jpg	PS	28	1	0.263368	0.00957075	20586	34621	59.461
images\d28_p_2.jpg	PS	28	2	0.259914	0.00574515	8835	33317	26.518
images\d28_p_3.jpg	PS	28	3	0.26302	0.00595723	19743	34621	57.0261
images\d28_p_4.jpg	PS	28	4	0.261492	0.00551255	16343	34621	47.2055
images\d28_p_5.jpg	PS	28	5	0.266179	0.00894728	27257	34621	78.7297
images\d28_v_1.jpg	VGP	28	1	0.272602	0.00766708	34602	34621	99.9451
images\d28_v_2.jpg	VGP	28	2	0.269136	0.005671	32034	33317	96.1491
images\d28_v_3.jpg	VGP	28	3	0.275253	0.00794273	33316	33317	99.997
images\d28_v_4.jpg	VGP	28	4	0.273545	0.0077506	33308	33317	99.973
images\d28_v_5.jpg	VGP	28	5	0.278214	0.00788928	33314	33317	99.991

## Sheet: Stain density
Stain density (AU)		Sample number								t-test (p-value)
	PS	1	2	3	4	5	mean	std		0 d vs	7 d vs	14 d vs	21 d vs
Incubation time (d)	0	0.247511	0.252067	0.250617	0.24942	0.249635	0.24985	0.0016738
	7	0.279823	0.271574	0.280849	0.270096	0.280697	0.276608	0.00531041		7.82545e-05
	14	0.27141	0.26462	0.267542	0.270486	0.268639	0.268539	0.00266422		4.92811e-07	0.00807205
	21	0.266618	0.265623	0.272044	0.271911	0.265906	0.26842	0.00326759		1.68059e-06	0.00940919	0.475618
	28	0.263368	0.259914	0.26302	0.261492	0.266179	0.262795	0.00233613		4.02287e-06	0.00035384	0.00336621	0.00699025
		Sample number								t-test (p-value)
	VGP-PS	1	2	3	4	5	mean	std		0 d vs	7 d vs	14 d vs	21 d vs	PS vs VGP-PS
Incubation time (d)	0	0.251477	0.25726	0.254005	0.255198	0.256048	0.254798	0.00220478						0.00198429
	7	0.268584	0.26623	0.272066	0.266269	0.270657	0.268761	0.00260579		8.22187e-06				0.00898751
	14	0.275602	0.26529	0.282364	0.277678	0.281774	0.276542	0.00689321		0.000643463	0.0229491			0.0208836
	21	0.276954	0.278623	0.281043	0.272849	0.279687	0.277831	0.00316127		4.70264e-07	0.000560088	0.356835		0.000845782
	28	0.272602	0.269136	0.275253	0.273545	0.278214	0.27375	0.00334787		2.79804e-06	0.0151021	0.219438	0.0413999	0.000161601
							Stain density (AU)
			min	0.247511		Day 0	0.252324
			max	0.282364		Day 7-28	0.271656
						Threshold	0.26199
	Initial state	Day 7	Day 14	Day 21	Day 28
PS	0.247511	0.279823	0.27141	0.266618	0.263368
	0.252067	0.271574	0.26462	0.265623	0.259914
	0.250617	0.280849	0.267542	0.272044	0.26302
	0.24942	0.270096	0.270486	0.271911	0.261492
	0.249635	0.280697	0.268639	0.265906	0.266179
VGP-PS	0.251477	0.268584	0.275602	0.276954	0.272602
	0.25726	0.26623	0.26529	0.278623	0.269136
	0.254005	0.272066	0.282364	0.281043	0.275253
	0.255198	0.266269	0.277678	0.272849	0.273545
	0.256048	0.270657	0.281774	0.279687	0.278214

## Sheet: Area ratio
%Area retio		Sample number								t-test (p-value)
	PS	1	2	3	4	5	mean	std		0 d vs	7 d vs	14 d vs	21 d vs
Incubation time (d)	0	0	0.0500751	0	0	0.0144421	0.0129034	0.0217002
	7	99.988	99.235	99.946	97.1456	100	99.2629	1.22672		2.77303e-09
	14	99.6259	74.371	98.9897	99.9913	98.9915	94.3939	11.2013		2.33662e-05	0.193731
	21	92.9748	84.3708	99.9798	99.8556	93.5889	94.1539	6.40058		2.54791e-06	0.074784	0.483923
	28	59.461	26.518	57.0261	47.2055	78.7297	53.788	19.0508		0.00161108	0.00292086	0.00169882	0.00101278
		Sample number								t-test (p-value)
	VGP-PS	1	2	3	4	5	mean	std		0 d vs	7 d vs	14 d vs	21 d vs	PS vs VGP-PS
Incubation time (d)	0	0	1.77387	0.0120059	0.675331	0.505474	0.593336	0.72424						0.0738024
	7	96.9615	94.1097	99.7689	84.3743	97.6524	94.5734	6.05005		1.59204e-06				0.079581
	14	99.994	83.4559	100	100	100	96.69	7.39808		3.57901e-06	0.316877			0.356038
	21	100	100	100	99.891	100	99.9782	0.0487405		2.8863e-10	0.0582176	0.188274		0.055805
	28	99.9451	96.1491	99.997	99.973	99.991	99.211	1.71179		1.42379e-14	0.18654	0.18654	0.18654	0.00288987
	Initial state	Day 7	Day 14	Day 21	Day 28
PS	0	99.988	99.6259	92.9748	59.461
	0.0500751	99.235	74.371	84.3708	26.518
	0	99.946	98.9897	99.9798	57.0261
	0	97.1456	99.9913	99.8556	47.2055
	0.0144421	100	98.9915	93.5889	78.7297
VGP-PS	0	96.9615	99.994	100	99.9451
	1.77387	94.1097	83.4559	100	96.1491
	0.0120059	99.7689	100	100	99.997
	0.675331	84.3743	100	99.891	99.973
	0.505474	97.6524	100	100	99.991
