# Supplementary material for: In-situ detection based on the biofilm hydrophilicity for environmental biofilm formation
Source: Sci Rep. 2019 May 30;9:8070. doi: 10.1038/s41598-019-44167-6 (PMC6542837; doi:10.1038/s41598-019-44167-6)
Supplement: Supplementary file 6 — Supplementary Information 6 A Microsoft Excel spreadsheet including all data in the wettability assessment and data analysis. [file 41598_2019_44167_MOESM6_ESM.xlsx]

## Sheet: Note
This is a Microsoft Excel spreadsheet including all data in the wettability assessment and data analysis as Supplementary Information 6 in the manuscript entitled “In-situ detection based on the biofilm hydrophilicity for environmental biofilm formation” by Nobuyuki Tanaka, Takeshi Kogo, Nobumitsu Hirai, Akiko Ogawa, Hideyuki Kanematsu, Junko Takahara, Akane Awazu, Nobuko Fujita, Yoshihide Haruzo…

## Sheet: All squeezed diameter
	Liqiud-squeezed diameter (mm)
Time (s)	PS												VGP-PS
	Initial state			Day 14									Initial state			Day 14
				Sample 1			Sample 2			Sample 3						Sample 1			Sample 2
	Point 1	Point 2	Point 3	Point 1	Point 2	Point 3	Point 1	Point 2	Point 3	Point 1	Point 2	Point 3	Point 1	Point 2	Point 3	Point 1	Point 2	Point 3	Point 1	Point 2	Point 3
0	0	0	0	0	0	0	0	0	0	0	0	0	0	0	0	0	0	0	0	0	0
0.03	4.233	3.493	4.843	5.56	3.842	4.265	5.41	4.15	4.323	5.213	4.541	5.183	5.499	5.207	5.034	4.573	4.466	4.242	4.245	5.046	4.565	Air-jet application phase
0.06	5.351	5.835	5.099	6.255	5.916	5.979	5.788	5.989	5.995	6.068	5.921	5.87	5.941	6.977	5.726	5.814	5.757	5.712	5.533	5.331	5.487
0.09	5.655	5.53	5.335	6.202	5.994	5.968	6.63	6.524	6.439	6.896	6.252	6.465	7.018	8.097	6.765	5.854	5.889	6.028	5.378	5.47	5.415
0.12	6.091	5.466	6.348	5.599	5.968	6.025	7.129	6.402	6.386	6.088	6.123	6.364	7.641	8.91	7.796	5.955	6.083	5.99	5.388	5.232	5.242
0.15	4.721	5.285	4.79	6.046	6.344	6.505	7.249	8.037	8.184	6.485	6.931	6.42	9.454	8.174	10.101	5.827	5.647	5.584	5.917	5.884	6.05
0.18	4.93	5.14	4.959	5.768	6.317	6.183	5.524	5.816	5.707	5.471	5.867	5.318	6.868	6.356	7.635	6.09	6.146	6.063	5.385	5.011	5.39
0.21	5.388	5.416	5.419	6.02	5.719	5.883	5.496	5.464	5.717	5.5	5.283	5.487	5.751	6.171	6.028	5.486	5.511	5.545	5.237	5.225	5.173
0.24	5.034	5.026	5.533	5.912	5.621	5.79	5.866	5.631	5.561	5.61	5.415	5.943	6.077	6.28	5.946	5.592	5.657	5.66	5.17	5.366	5.358
0.27	5.387	5.793	5.373	5.79	5.953	6.181	5.792	5.581	5.631	5.812	5.874	5.807	6.159	6.196	6.11	5.948	5.72	5.76	5.551	5.408	5.599
0.3	7.007	9.23	4.868	5.858	6.102	6.087	6.422	6.313	6.174	6.262	6.025	5.977	6.792	7.287	6.384	5.789	5.819	5.916	5.38	5.281	5.347
0.33	10.507	13.007	5.259	6.231	6.223	6.013	6.949	6.924	7.307	6.151	6.18	6.211	8.258	7.948	7.584	5.726	5.793	5.744	5.286	5.443	5.424
0.36	12.822	15.101	5.417	5.811	6.158	6.018	6.523	6.209	6.273	5.881	5.941	6.035	7.633	7.459	7.586	5.883	5.982	5.922	5.601	5.525	5.599
0.39	15.317	16.094	5.035	5.864	6.047	6.073	6.179	5.826	5.917	5.776	5.769	5.682	7.278	6.496	7.218	5.877	5.692	5.773	5.532	5.302	5.599
0.42	16.271	16.42	7.685	5.837	6.127	6.284	5.691	5.936	5.856	5.812	5.795	5.572	6.538	6.369	6.812	5.694	5.73	5.719	5.39	5.338	5.262
0.45	16.443	16.622	10.56	6.026	5.949	5.952	5.806	5.619	5.757	5.681	5.748	5.942	6.01	6.484	6.196	5.657	5.903	5.755	5.376	5.346	5.418
0.48	16.538	16.702	15.718	5.915	5.777	5.904	6.275	5.776	5.684	5.978	5.788	5.947	6.33	6.643	6.467	5.69	5.678	5.76	5.406	5.457	5.362
0.51	16.662	16.827	15.844	5.862	5.957	6.119	6.476	6.378	6.181	6.009	5.91	5.964	7.184	6.856	7.119	5.797	5.895	5.648	5.479	5.427	5.42
0.54	16.842	16.893	16.493	5.961	6.183	6.299	6.211	6.427	6.8	6.04	6.122	5.963	7.364	7.203	6.613	5.728	5.718	5.861	5.497	5.357	5.418
0.57	16.927	16.956	16.646	6.292	6.16	6.16	6.14	6.364	6.253	5.838	5.95	5.914	7.099	7.487	7.073	5.876	5.875	5.831	5.492	5.483	5.314
0.6	16.949	17.022	16.798	5.902	5.917	6.006	6.226	5.899	5.863	5.689	5.74	5.805	6.792	6.743	6.955	5.79	5.763	5.619	5.481	5.314	5.446
0.63	17.07	17.085	16.912	5.889	5.928	5.921	6.055	5.784	5.801	5.816	5.794	5.701	6.667	6.385	7.102	5.826	5.761	5.822	5.563	5.34	5.418		Data for determining mean values
0.66	17.199	17.147	16.97	5.813	5.952	6.201	5.724	6.059	5.908	6.028	5.907	5.763	6.656	6.348	6.458	5.817	5.728	5.897	5.314	5.247	5.345
0.69	17.193	17.2	16.997	6.142	6.068	5.996	6.034	5.923	5.796	6.012	5.795	5.963	6.433	7.002	6.442	5.679	5.822	5.73	5.41	5.466	5.347
0.72	17.245	17.266	17.116	6.06	6.3	5.944	6.415	5.959	6.024	5.828	5.819	6.025	6.587	7.327	6.737	5.879	5.726	5.632	5.443	5.389	5.539
0.75	17.357	17.296	17.159	5.976	5.928	5.934	6.224	6.207	6.354	6.063	5.924	5.836	7.154	6.798	7.208	5.855	5.766	5.779	5.374	5.396	5.435
0.78	17.388	17.347	17.089	5.838	6.223	6.13	5.972	6.249	6.329	6.083	5.986	5.713	7.198	6.839	7.141	5.757	5.769	5.826	5.33	5.268	5.314
0.81	17.399	17.372	17.142	6.171	6.272	6.142	6.015	5.936	5.893	5.687	5.761	5.925	6.711	7.379	6.647	5.784	5.813	5.811	5.452	5.519	5.39
0.84	17.442	17.387	17.308	6.17	6.101	5.924	6.099	5.827	5.712	6	5.834	5.946	6.521	6.788	6.706	6.022	5.805	5.748	5.485	5.415	5.404
0.87	17.483	17.437	17.364	5.722	6.023	5.887	6.038	6.024	5.883	6.03	5.82	5.839	6.75	6.54	6.876	5.713	5.757	5.631	5.308	5.289	5.385
0.9	17.553	17.46	17.287	5.792	5.961	6.445	5.954	6.024	6.076	5.95	5.859	5.832	6.894	6.828	7.034	5.756	5.695	5.788	5.338	5.382	5.244
0.93	17.531	17.487	17.306	5.936	6.026	6.147	6.117	6.033	5.972	5.829	5.787	6.044	6.843	7.061	6.522	5.842	5.801	5.67	5.391	5.512	5.289
0.96	17.602	17.508	17.359	6.195	5.978	5.923	6.372	6.016	5.981	5.864	5.975	5.936	6.654	6.984	6.812	5.841	5.842	5.667	5.485	5.5	5.432
0.99	17.643	17.512	17.37	5.799	5.881	5.943	5.965	6.086	6.06	6.031	5.997	5.735	6.892	6.595	7.218	5.786	5.81	5.73	5.384	5.48	5.333
1.02	17.595	17.543	17.38	0	5.884	5.409	0	5.011	4.703	3.055	4.923	3.249	6.113	4.968	6.346	3.952	4.09	4.27	0	0	0
1.05	17.572	17.529	17.383	0	0	0	0	0	0	0	0	0	4.995	4.975	5.269	0	0	0	0	0	0
1.08	17.538	17.525	17.371	0	0	0	0	0	0	0	0	0	4.991	5.007	4.96	0	0	0	0	0	0
1.11	17.581	17.524	17.379	0	0	0	0	0	0	0	0	0	4.947	4.961	4.957	0	0	0	0	0	0
1.14	17.567	17.522	17.375	0	0	0	0	0	0	0	0	0	4.962	4.954	4.941	0	0	0	0	0	0
1.17	17.58	17.529	17.4	0	0	0	0	0	0	0	0	0	5.429	5.341	5.003	0	0	0	0	0	0
1.2	17.579	17.525	17.389	0	0	0	0	0	0	0	0	0	4.96	5.352	4.961	0	0	0	0	0	0
1.23	17.576	17.521	17.399	0	0	0	0	0	0	0	0	0	4.975	4.992	4.969	0	0	0	0	0	0		Data for determining remained values
1.26	17.584	17.522	17.394	0	0	0	0	0	0	0	0	0	4.96	4.976	4.984	0	0	0	0	0	0
1.29	17.569	17.533	17.389	0	0	0	0	0	0	0	0	0	4.986	4.947	4.965	0	0	0	0	0	0
1.32	17.581	17.531	17.383	0	0	0	0	0	0	0	0	0	4.991	5.004	4.939	0	0	0	0	0	0
1.35	17.58	17.521	17.393	0	0	0	0	0	0	0	0	0	4.979	5.005	4.981	0	0	0	0	0	0
1.38	17.586	17.52	17.392	0	0	0	0	0	0	0	0	0	5.421	4.968	5.348	0	0	0	0	0	0
1.41	17.567	17.525	17.394	0	0	0	0	0	0	0	0	0	5.447	4.96	5.283	0	0	0	0	0	0
1.44	17.582	17.531	17.4	0	0	0	0	0	0	0	0	0	4.988	5.005	4.987	0	0	0	0	0	0
1.47	17.582	17.519	17.395	0	0	0	0	0	0	0	0	0	4.96	5	4.955	0	0	0	0	0	0
1.5	17.582	17.522	17.388	0	0	0	0	0	0	0	0	0	4.988	4.983	5.009	0	0	0	0	0	0
Mean squeezed diameter (mm)	17.3329	17.2997	17.1344	5.9573	6.0756	6.0524	6.053	5.9992	5.9776	5.9497	5.8499	5.8543	6.7571	6.8234	6.8351	5.8088	5.7642	5.7664	5.4017	5.3711	5.3821
Residual diameter (mm)	17.5789	17.5245	17.3927	0	0	0	0	0	0	0	0	0	5.0695	4.984	5.042	0	0	0	0	0	0

## Sheet: Squeezed diameter (Figure 5B)
	Liquid-squeezed diameter (mm)
	PS		PS		VGP-PS		VGP-PS
	Initial state		Day 14		Initial state		Day 14
Time (s)	Mean	SD	Mean	SD	Mean	SD	Mean	SD
0	0	0	0	0	0	0	0	0
0.03	4.18967	0.676042	4.72078	0.625657	5.24667	0.235024	4.52283	0.295732
0.06	5.42833	0.374045	5.97567	0.13231	6.21467	0.668895	5.60567	0.185696
0.09	5.50667	0.161271	6.37444	0.301398	7.29333	0.707398	5.67233	0.282927
0.12	5.96833	0.453615	6.23156	0.421381	8.11567	0.692265	5.64833	0.40148
0.15	4.932	0.307648	6.91122	0.76323	9.243	0.980675	5.81817	0.17439
0.18	5.00967	0.1138	5.77456	0.323904	6.953	0.643723	5.68083	0.479714
0.21	5.40767	0.0170978	5.61878	0.232845	5.98333	0.213533	5.36283	0.168034
0.24	5.19767	0.290435	5.70544	0.179941	6.101	0.168288	5.46717	0.199632
0.27	5.51767	0.238548	5.82456	0.175178	6.155	0.0431393	5.66433	0.18737
0.3	7.035	2.18113	6.13556	0.176382	6.821	0.452198	5.58867	0.281758
0.33	9.591	3.95439	6.46544	0.463123	7.93	0.33736	5.56933	0.210921
0.36	11.1133	5.06306	6.09433	0.221226	7.55933	0.090013	5.752	0.198343
0.39	12.1487	6.17285	5.90367	0.164461	6.99733	0.435203	5.62917	0.201716
0.42	13.4587	5.0007	5.87889	0.215699	6.573	0.223564	5.52217	0.214726
0.45	14.5417	3.44939	5.83111	0.141132	6.23	0.238822	5.57583	0.229519
0.48	16.3193	0.527186	5.89378	0.172669	6.48	0.156904	5.55883	0.169909
0.51	16.4443	0.526409	6.09511	0.213699	7.053	0.173675	5.611	0.202179
0.54	16.7427	0.217716	6.22289	0.265047	7.06	0.395395	5.5965	0.200568
0.57	16.843	0.171222	6.119	0.180714	7.21967	0.231882	5.64517	0.244978
0.6	16.923	0.114241	5.89411	0.157325	6.83	0.110991	5.56883	0.188082
0.63	17.0223	0.0958454	5.85433	0.104733	6.718	0.36121	5.62167	0.212395
0.66	17.1053	0.120051	5.92833	0.15214	6.48733	0.156081	5.558	0.287238
0.69	17.13	0.115235	5.96989	0.116663	6.62567	0.325945	5.57567	0.193358
0.72	17.209	0.0812219	6.04156	0.199576	6.88367	0.391195	5.60133	0.183096
0.75	17.2707	0.101402	6.04956	0.174283	7.05333	0.222767	5.60083	0.221149
0.78	17.2747	0.162094	6.05811	0.200923	7.05933	0.192931	5.544	0.264722
0.81	17.3043	0.141231	5.978	0.192197	6.91233	0.40541	5.62817	0.19573
0.84	17.379	0.0673573	5.957	0.150575	6.67167	0.136771	5.6465	0.25096
0.87	17.428	0.0600083	5.91844	0.114919	6.722	0.169741	5.51383	0.210732
0.9	17.4333	0.13499	5.98811	0.193846	6.91867	0.105192	5.53383	0.238889
0.93	17.4413	0.119249	5.98789	0.121021	6.80867	0.271135	5.58417	0.223833
0.96	17.4897	0.122533	6.02667	0.158215	6.81667	0.165049	5.62783	0.183267
0.99	17.5083	0.136537	5.94411	0.118909	6.90167	0.311612	5.58717	0.213051
1.02	17.506	0.112174	3.58156	2.23003	5.809	0.737586	2.052	2.25011
1.05	17.4947	0.0990673	0	0	5.07967	0.164272	0	0
1.08	17.478	0.0928924	0	0	4.986	0.0238956	0	0
1.11	17.4947	0.104146	0	0	4.955	0.0072111	0	0
1.14	17.488	0.100414	0	0	4.95233	0.0105987	0	0
1.17	17.503	0.0927739	0	0	5.25767	0.224894	0	0
1.2	17.4977	0.0979047	0	0	5.091	0.226033	0	0
1.23	17.4987	0.0905888	0	0	4.97867	0.0119304	0	0
1.26	17.5	0.0968917	0	0	4.97333	0.0122202	0	0
1.29	17.497	0.095247	0	0	4.966	0.0195192	0	0
1.32	17.4983	0.102963	0	0	4.978	0.0343948	0	0
1.35	17.498	0.0955981	0	0	4.98833	0.0144684	0	0
1.38	17.4993	0.0986374	0	0	5.24567	0.243221	0	0
1.41	17.4953	0.0902349	0	0	5.23	0.247788	0	0
1.44	17.5043	0.0938847	0	0	4.99333	0.010116	0	0
1.47	17.4987	0.0951438	0	0	4.97167	0.0246644	0	0
1.5	17.4973	0.0993244	0	0	4.99333	0.0137961	0	0

## Sheet: Mean value (Figure 6B)
		PS				VGP-PS
	Trial	Initial state	Day 14			Initial state	Day 14
			1	2	3		1	2
Mean squeezed diameter (mm)	1	17.3329	5.9573	6.053	5.9497	6.7571	5.8088	5.4017
	2	17.2997	6.0756	5.9992	5.8499	6.8234	5.7642	5.3711
	3	17.1344	6.0524	5.9776	5.8543	6.8351	5.7664	5.3821
		Initial state	Day 14		t-test (p-value)
PS	Average	17.2557	5.97433		In PS	In VGP-PS	In initial state	In Day 14
	SD	0.106324	0.0821244		1.67946e-19	1.6555e-05	4.77585e-09	0.00279784
	CV	0.00616168	0.0137462
VGP-PS	Average	6.8052	5.58238	2.53566	1.07021
	SD	0.0420646	0.217064
	CV	0.00618124	0.0388838	2.8883	1.21905
				0.394375	0.934394

## Sheet: Residual diameter (Figure 6D)
		PS				VGP-PS
	Trial	Initial state	Day 14			Initial state	Day 14
			1	2	3		1	2
Residual diameter (mm)	1	17.5789	0	0	0	5.0695	0	0
	2	17.5245	0	0	0	4.984	0	0
	3	17.3927	0	0	0	5.042	0	0
		Initial state	Day 14		t-test (p-value)
PS	Average	17.4987	0		In PS	In VGP-PS	In initial state	In Day 14
	SD	0.0957436	0		-	-	1.69132e-09	-
	CV	0.00547147	-
VGP-PS	Average	5.03183	0	3.4776	Ratio of PS to VGP-PS
	SD	0.0436473	0
	CV	0.00867423	-

## Sheet: Contact angle (Figure 6F)
Sample	NT		VGP-PS			NT		VGP-PS
State	Initial state	Day 14	Initial state	Day 14		Initial state	Day 14	Initial state	Day 14
Captive bubble contact angle (°)	103.4	-	128.7	-	cos θ	0.231748	-	0.625243	-
	101.7	-	131.5	-		0.202787	-	0.66262	-
	100.3	-	129	-		0.178802	-	0.62932	-
	106.7	-	120.1	-		0.287361	-	0.501511	-
	104.6	-	124.3	-		0.252069	-	0.563526	-
	103.5	-	122.8	-		0.233445	-	0.541708	-
		Initial state	Day 14				Initial state	Day 14
PS	Average	103.367	-		PS	Average	0.231035	-
	SD	2.2286	-			SD	0.0378088	-
	CV	0.0215602	-			CV	0.163649	-
VGP-PS	Average	126.067	-		VGP-PS	Average	0.587321	-
	SD	4.34634	-			SD	0.0614525	-
	CV	0.0344765	-			CV	0.104632	-
t-test (p-value)					t-test (p-value)
In PS	In VGP-PS	In initial state	In Day 14		In PS	In VGP-PS	In initial state	In Day 14
-	-	2.39408e-07	-		-	-	1.35568e-07	-
